# Supplementary material for: Choice of fluorophore affects dynamic DNA nanostructures
Source: Nucleic Acids Res. 2021 Mar 30;49(7):4186–95. doi: 10.1093/nar/gkab201 (PMC8053122; doi:10.1093/nar/gkab201)
Supplement: gkab201_Supplemental_Files [file gkab201_supplemental_files.zip]

Archive with 7 entries (7 files):
- Datasets_Jahnke2020.xlsx
- SI-revised.pdf
- VideoS1.mp4
- VideoS2.mp4
- VideoS3.mp4
- VideoS4.mp4
- VideoS5.avi
