# Supplementary material for: Choice of fluorophore affects dynamic DNA nanostructures
Source: Nucleic Acids Res. 2021 Mar 30;49(7):4186–95. doi: 10.1093/nar/gkab201 (PMC8053122; doi:10.1093/nar/gkab201)
Supplement: gkab201_Supplemental_Files [file gkab201_supplemental_files.zip › Datasets_Jahnke2020.xlsx]

## Sheet: Figure 1
	Figure 1E
	pH	ssDNA/tsDNA-Cy5		ssDNA-Cy3/tsDNA-Cy5
		Avg	SD	Avg	SD						Raw Data
	4.3	1	0.0781829	1	0.0642896
	5	0.846188	0.0486687	0.910549	0.047883
	6	0.396938	0.0321973	0.642908	0.0589206							ssDNA-Cy3/tsDNA-Cy5
	6.5	0.0636139	0.00492735	0.399997	0.0381906							4.3					5					6					6.25					6.5					7					7.25					7.5
	6.75	0.0539933	0.00366163	0.326418	0.0314165							Area	Mean	StdDev			Area	Mean	StdDev			Area	Mean	StdDev			Area	Mean	StdDev			Area	Mean	StdDev			Area	Mean	StdDev			Area	Mean	StdDev			Area	Mean	StdDev
	7	0.0469784	0.0104297	0.296129	0.0264194						1	918.709	14964.9	2129.25		1	951.409	12070.6	1995.39		1	426.655	7382.51	1663.23		1	833.066	6724.78	1419.13		1	467.14	4449.37	1234.26		1	622.853	4046.31	1092.44		1	569.911	3816.06	1044.46		1	653.996	3547.58	1048.77
	7.25	0.035956	0.00318531	0.259124	0.0153536						2	918.709	14305	2089.13		2	951.409	12147.8	1912.74		2	426.655	7902.24	1623.56		2	833.066	5539.72	1303.86		2	467.14	3091.92	1020.69		2	622.853	4159.85	1162.75		2	569.911	3320.38	1036.32		2	653.996	3409.41	1050.98
	7.5	0.037135	0.0351589	0.239458	0.0116351						3	918.709	14482.9	2002.32		3	951.409	13270.7	1968.92		3	426.655	8545.67	1640.99		3	833.066	5678.59	1365.3		3	467.14	5091.81	1323.51		3	622.853	4056.06	1086.55		3	569.911	3188.58	978.648		3	653.996	3480.8	1004.48
	8	0.0256593	0.00418992	0.225584	0.0135314						4	918.709	13861.6	2126.55		4	951.409	12941.5	2033.22		4	426.655	10103.4	1836.87		4	833.066	3966.29	1104.9		4	467.14	4802.04	1150.15		4	622.853	4619.96	1179.95		4	569.911	3465.21	1048.42		4	653.996	3530.18	1095.15
											5	918.709	13541	1989.22		5	951.409	13324.7	2061.7		5	426.655	9719.42	1825.54		5	833.066	5105.08	1258.1		5	467.14	4944.54	1190.28		5	622.853	4320.44	1136.98		5	569.911	3453.19	1055.82		5	653.996	3441.75	1044.61
											6	918.709	14576.6	2028.06		6	951.409	12927.8	2095.54		6	426.655	10022.3	1649.02		6	833.066	5707.49	1293.5		6	467.14	4501.43	1158.44		6	622.853	3919.97	1108.3		6	569.911	3625.01	1059.86		6	653.996	3323.17	1069.18
	Figure 2										7	918.709	15689.4	2180.93		7	761.438	11884.4	1899.48		7	426.655	9243.1	1647.62		7	833.066	5529.94	1286.49		7	467.14	4726.39	1177.05		7	622.853	3310.59	966.779		7	569.911	3534.23	1035.36		7	653.996	3157.69	1027.63
											8	918.709	14587.5	2155.26		8	761.438	13188.7	1928.5		8	426.655	9742.01	1745.86		8	833.066	5562.18	1299.46		8	467.14	4904.27	1366.07		8	622.853	4385.99	1146.95		8	569.911	3755.37	1103.61		8	653.996	3165.97	986.124
	no dye					Cy3					9	918.709	14460.2	2079.64		9	761.438	12926.7	2005.15		9	426.655	8192.28	1562.88		9	833.066	5319.31	1274.5		9	467.14	4731.68	1248.18		9	622.853	4404.76	1190.62		9	569.911	4010.14	1054.85		9	653.996	3032.58	1028.86
	Rg	mean Rg	-CI 95%	+CI 95%		Rg	mean Rg	-CI 95%	+CI 95%		10	492.054	13839.4	2026.19		10	761.438	13289.3	2063.01		10	569.911	7509.61	1532.92		10	833.066	5654.41	1333.84		10	490.497	4969.08	1192.93		10	513.854	4204.88	1184.47		10	569.911	3535.86	1082.56		10	467.14	3245.79	979.446
	1.01500	0.00000	0.00000	0.00000		1.01500	0.00000	0.00000	0.00000		11	492.054	13508.7	2246.2		11	761.438	12283.7	2007.21		11	569.911	8028.1	1524.57		11	791.024	5820.92	1382.49		11	490.497	4543.38	1228.94		11	513.854	3675.6	1007.92		11	766.11	3710.04	1046.12		11	467.14	3629.64	1098.63
	1.04500	0.00285	0.00000	0.03337		1.04500	0.00000	0.00000	0.00000		12	492.054	13418.4	1872.09		12	761.438	14003.3	2089.08		12	569.911	9821.8	1735.16		12	791.024	6396.4	1415.9		12	490.497	4582.62	1200.13		12	513.854	3978.07	1069.72		12	766.11	3560.72	1053.44		12	467.14	3268.95	1010.97
	1.07500	0.03879	0.00000	0.13333		1.07500	0.05977	0.00000	0.16667		13	492.054	14856.3	2063.5		13	761.438	12618.2	1995.54		13	569.911	8784.92	1627.37		13	791.024	5639.38	1360.15		13	490.497	4029.19	1062.64		13	513.854	4421.55	1116.02		13	766.11	3567.15	1133.83		13	467.14	3249.84	1043.63
	1.10500	0.31924	0.13333	0.53387		1.10500	2.19517	1.70000	2.73333		14	492.054	13461.2	2036.65		14	734.967	12803.7	2009.64		14	678.91	8999.32	1744.22		14	791.024	5224.88	1338.4		14	490.497	4453.51	1201.31		14	513.854	3628.96	1029.89		14	490.497	3927.23	1111.79		14	467.14	3080.44	909.38
	1.13500	1.02252	0.66733	1.40000		1.13500	3.53821	2.93333	4.16667		15	492.054	12526.2	1862.77		15	734.967	12779.6	1970.02		15	678.91	9190.78	1720.44		15	791.024	5572.12	1299.73		15	490.497	4360.42	1193.58		15	513.854	3497.95	1024.09		15	490.497	3475.1	1102.46		15	467.14	3238.39	1058.8
	1.16500	1.93633	1.46667	2.43333		1.16500	2.58946	2.03333	3.16667		16	492.054	12373.7	1955.47		16	734.967	12157.5	1832.13		16	678.91	8535.91	1571.59		16	791.024	5283.5	1347.54		16	490.497	4658.86	1203.05		16	513.854	4373.47	1122.13		16	490.497	3451.27	1067.12		16	467.14	3223.56	1023.95
	1.19500	2.24442	1.73507	2.76667		1.19500	1.99172	1.50150	2.50000		17	492.054	12593.2	1977.75		17	734.967	11291.7	1994.78		17	678.91	8665.59	1657.08		17	448.454	5528.48	1263.95		17	490.497	4701.29	1274.74		17	510.74	4611.02	1198.44		17	510.74	3512.49	975.228		17	456.24	3178.19	959.906
	1.22500	2.44151	1.90190	3.00000		1.22500	3.78413	3.13953	4.43333		18	492.054	13666	1951.66		18	734.967	11725.7	1884.8		18	678.91	8938.06	1533.78		18	448.454	5758.14	1265.46		18	490.497	4442.3	1190.74		18	510.74	3858.07	1116.59		18	510.74	3742.35	1110.59		18	456.24	3413.14	1042.08
	1.25500	2.25259	1.76667	2.80000		1.25500	3.80780	3.16667	4.46667		19	492.054	12800.4	2005.02		19	734.967	12584	1937.76		19	678.91	9009.29	1712.15		19	448.454	5541.01	1351.43		19	490.497	4202.56	1078.35		19	510.74	4128.58	1164.37		19	510.74	3296.81	1012.7		19	456.24	3309.45	1063.53
	1.28500	1.89930	1.43333	2.40240		1.28500	3.17200	2.56924	3.77044		20	492.054	13436	2011.17		20	734.967	11955.9	1834.63		20	678.91	9716.16	1751.59		20	448.454	5225.89	1331.93		20	490.497	4214.26	1197.88		20	510.74	4410.44	1213.99		20	510.74	3816.73	1056.21		20	456.24	3391.17	1012.81
	1.31500	1.52726	1.10000	1.96864		1.31500	2.77675	2.20441	3.36667
	1.34500	1.45725	1.03437	1.90000		1.34500	1.84339	1.40000	2.33333
	1.37500	1.39149	1.00000	1.83333		1.37500	1.51500	1.10000	1.96667				13847.4	890.246				12608.8	663.056				8902.62	815.899				5538.93	528.841				4520.05	435.038				4100.63	365.841				3588.2	212.608				3315.88	161.117
	1.40500	1.31865	0.93333	1.73507		1.40500	1.13063	0.76667	1.53333
	1.43500	1.35722	0.96667	1.76848		1.43500	0.74426	0.46667	1.06667
	1.46500	1.32721	0.93427	1.73507		1.46500	0.44628	0.23333	0.70000
	1.49500	1.20666	0.83333	1.60160		1.49500	0.29514	0.13333	0.50000			Avg	SD		Norm	SD
	1.52500	1.08013	0.73333	1.46667		1.52500	0.24043	0.10000	0.43333		4.3	13847.4	890.246		1	0.0642896
	1.55500	0.95910	0.63333	1.33333		1.55500	0.20985	0.06667	0.40000		5	12608.8	663.056		0.910549	0.047883
	1.58500	0.88303	0.56667	1.23333		1.58500	0.18813	0.06667	0.36667		6	8902.62	815.899		0.642908	0.0589206
	1.61500	0.78129	0.50000	1.10110		1.61500	0.17376	0.03333	0.33333		6.5	5538.93	528.841		0.399997	0.0381906
	1.64500	0.69422	0.40040	1.00100		1.64500	0.16617	0.03333	0.33333		6.75	4520.05	435.038		0.326418	0.0314165
	1.67500	0.66881	0.40000	0.96763		1.67500	0.15984	0.03333	0.33333		7	4100.63	365.841		0.296129	0.0264194
	1.70500	0.66352	0.40000	0.96667		1.70500	0.16047	0.03333	0.30060		7.25	3588.2	212.608		0.259124	0.0153536
	1.73500	0.66908	0.40000	0.96763		1.73500	0.17214	0.03333	0.33333		7.5	3315.88	161.117		0.239458	0.0116351
	1.76500	0.63541	0.36667	0.93333		1.76500	0.17860	0.03337	0.33367		8	3123.75	187.375		0.225584	0.0135314
	1.79500	0.58796	0.33333	0.86753		1.79500	0.18112	0.03337	0.33367
	1.82500	0.53246	0.30000	0.80080		1.82500	0.16082	0.03333	0.30061
	1.85500	0.45351	0.23333	0.70070		1.85500	0.15199	0.03333	0.30030
	1.88500	0.37380	0.16683	0.60060		1.88500	0.14720	0.03333	0.30000		ssDNA/tsDNA-Cy5
	1.91500	0.31493	0.13333	0.53333		1.91500	0.13751	0.03333	0.30000		4.3					5					6					6.25					6.5					7					7.25					7.5
	1.94500	0.27002	0.10000	0.46713		1.94500	0.13054	0.03333	0.26693			Area	Mean	StdDev			Area	Mean	StdDev			Area	Mean	StdDev			Area	Mean	StdDev			Area	Mean	StdDev			Area	Mean	StdDev			Area	Mean	StdDev			Area	Mean	StdDev
	1.97500	0.24217	0.10000	0.43377		1.97500	0.11452	0.00000	0.23357		1	719.093	24146.5	2219.51		1	414.154	18770.4	2015.1		1	622.853	9704.94	1395.45		1	603.389	1325.38	543.314		1	633.667	1124.33	505.755		1	354.68	1063.06	463.1		1	371.982	895.253	421.137		1	356.843	942.23	456.844
	2.00500	0.21829	0.06667	0.40000		2.00500	0.09678	0.00000	0.23333		2	719.093	24505.9	2414.89		2	414.154	18976.5	1930.58		2	622.853	9246.43	1415.28		2	603.389	1495.37	530.565		2	633.667	1162.35	510.015		2	354.68	1337.8	595.095		2	371.982	907.233	452.357		2	356.843	612.6	352.325
	2.03500	0.20491	0.06667	0.36703		2.03500	0.09018	0.00000	0.20020		3	719.093	26288.2	2466.43		3	414.154	19641.4	1950.7		3	622.853	10065.5	1474.01		3	603.389	1429.75	603.933		3	633.667	1343.87	559.856		3	354.68	1064.57	442.074		3	371.982	849.869	418.567		3	356.843	726.091	379.18
	2.06500	0.18339	0.03337	0.33401		2.06500	0.07883	0.00000	0.20000		4	719.093	26427.6	2459.44		4	414.154	19753.1	1911.1		4	622.853	10335	1468.43		4	603.389	1473.9	597.765		4	633.667	1346.51	558.207		4	354.68	1005.43	475.814		4	371.982	983.023	467.288		4	356.843	877.233	445.533
	2.09500	0.17716	0.03337	0.33367		2.09500	0.07558	0.00000	0.20000		5	719.093	25809.2	2224.62		5	414.154	19684.8	2182.25		5	622.853	7391.47	1442.07		5	603.389	1507.21	610.117		5	633.667	1279.96	549.693		5	354.68	1063.43	500.729		5	371.982	877.767	450.832		5	356.843	616.842	351.478
	2.12500	0.16358	0.03333	0.33333		2.12500	0.06835	0.00000	0.16683		6	719.093	26260.8	2350.24		6	414.154	20541.1	2023.91		6	622.853	10987.3	1526.45		6	603.389	1365.68	544.653		6	633.667	1381.01	2148.39		6	354.68	1084.9	512.029		6	371.982	781.985	406.605		6	356.843	851.294	418.713
	2.15500	0.14960	0.03333	0.30030		2.15500	0.06121	0.00000	0.16667		7	719.093	22894.8	2161.31		7	414.154	21311.9	2152.11		7	622.853	9881.83	1480.57		7	603.389	1486.16	571.556		7	633.667	1321.62	559.492		7	354.68	1045.34	461.777		7	371.982	890.201	486.62		7	356.843	615.806	376.4
	2.18500	0.13641	0.03333	0.26721		2.18500	0.05622	0.00000	0.16667		8	872.644	20560.4	2104.04		8	414.154	21996.5	2292.26		8	622.853	9607.29	1473.76		8	603.389	1628.62	945.752		8	633.667	1447.13	590.094		8	354.68	959.168	432.541		8	371.982	787.994	405.106		8	897.514	536.804	348.792
	2.21500	0.11569	0.00000	0.26667		2.21500	0.04751	0.00000	0.13333		9	872.644	21806.9	2102.13		9	414.154	19741.6	2031.36		9	622.853	9381.96	1343.33		9	603.389	1383.39	564.715		9	555.81	1201.47	514.792		9	354.68	1042.06	467.739		9	371.982	807.378	389.223		9	897.514	505.025	324.781
	2.24500	0.09855	0.00000	0.23333		2.24500	0.04382	0.00000	0.13333		10	872.644	21113	2130.57		10	414.154	22794.2	2303.4		10	622.853	9094.2	1444.89		10	603.389	1344.46	578.702		10	555.81	1291.79	538.125		10	354.68	1045.36	472.742		10	371.982	800.137	428.409		10	446.595	532.075	321.436
	2.27500	0.08502	0.00000	0.20020		2.27500	0.03802	0.00000	0.13333		11	872.644	25619.8	2350.36		11	660.7	21010.4	2116.81		11	575.274	9682.82	1525.82		11	532.021	1636.5	591.937		11	555.81	1277.04	529.244		11	354.68	1045.96	464.307		11	371.982	829.148	462.666		11	446.595	607.864	329.469
	2.30500	0.06784	0.00000	0.16683		2.30500	0.03139	0.00000	0.10010		12	872.644	22942.2	2263.7		12	660.7	20756.9	2183.45		12	575.274	8882.55	1396.61		12	532.021	1439.99	585.036		12	555.81	1288.97	544.119		12	354.68	1089.69	495.564		12	371.982	757.564	413.967		12	446.595	607.838	352.209
	2.33500	0.05336	0.00000	0.13360		2.33500	0.02724	0.00000	0.10000		13	872.644	23134.8	2172.32		13	660.7	19674.7	1984.32		13	575.274	9320.18	1389.9		13	532.021	1633.16	668.699		13	555.81	1366.05	556.794		13	354.68	1165.22	489.72		13	371.982	768.087	370.14		13	446.595	731.47	408.199
	2.36500	0.04680	0.00000	0.13347		2.36500	0.01960	0.00000	0.06680		14	872.644	25289.2	2272.47		14	660.7	19219.8	2065.66		14	575.274	9141.82	1400.87		14	532.021	1497.59	576.049		14	555.81	1192.23	509.225		14	324.403	1119.54	495.867		14	371.982	923.081	450.749		14	446.595	663.45	387.023
	2.39500	0.03591	0.00000	0.10020		2.39500	0.01417	0.00000	0.06667		15	872.644	23320.1	2181.98		15	660.7	20772.1	2176.47		15	575.274	10037.3	1527.77		15	532.021	1548.2	621.724		15	555.81	1247.8	558.503		15	324.403	1100.67	511.591		15	316.833	896.734	433.724		15	354.68	863.323	424.83
	2.42500	0.02404	0.00000	0.10000		2.42500	0.01019	0.00000	0.06667		16	532.021	23848.5	2342.66		16	660.7	20344.7	2087.76		16	575.274	8684.47	1342.78		16	532.021	1750.59	652.463		16	555.81	1298.5	597.879		16	324.403	1042.16	478.819		16	316.833	976.775	450.431		16	354.68	921.277	457.22
	2.45500	0.01324	0.00000	0.06673		2.45500	0.00700	0.00000	0.03340		17	532.021	25328.9	2203.48		17	660.7	19732.3	2008.72		17	575.274	10366.4	1600.69		17	532.021	1567.99	631.106		17	555.81	1149.56	505.86		17	324.403	1027.15	465.55		17	316.833	814.212	429.035		17	354.68	4405.7	1310.76
	2.48500	0.00686	0.00000	0.03340		2.48500	0.00444	0.00000	0.03337		18	532.021	24630.6	2264.88		18	660.7	19182.4	1978.58		18	575.274	9173.99	1400.69		18	532.021	1549.46	652.478		18	555.81	1282.1	527.324		18	324.403	2123.39	1081.82		18	316.833	743.747	372.251		18	354.68	690.576	380.406
											19	532.021	21846.5	2156.55		19	660.7	21614.6	2176.88		19	575.274	8677.65	1379.66		19	532.021	1587.11	650.054		19	555.81	1369.35	526.736		19	324.403	990.24	474.939		19	316.833	872.092	432.592		19	354.68	675.866	390.099
											20	532.021	21338.5	2126.11		20	660.7	18207.5	2014.46		20	575.274	9721.18	1545.12		20	532.021	1700.46	655.502		20	555.81	1389.25	565.899		20	324.403	998.877	477.184		20	316.833	992.782	494.902		20	354.68	734.216	409.308
													23855.6	1865.1				20186.3	1161.02				9469.21	768.088				1517.55	117.545				1288.04	87.3506				1120.7	248.807				857.753	75.9876				885.879	838.738
												Avg	SD		Norm	SD
											4.3	23855.6	1865.1		1	0.0781829
											5	20186.3	1161.02		0.846188	0.0486687
											6	9469.21	768.088		0.396938	0.0321973
											6.5	1517.55	117.545		0.0636139	0.00492735
											6.75	1288.04	87.3506		0.0539933	0.00366163
											7	1120.7	248.807		0.0469785	0.0104297
											7.25	857.753	75.9876		0.035956	0.00318531
											7.5	885.879	838.738		0.037135	0.0351589
											8	612.119	99.9532		0.0256593	0.00418992

## Sheet: Figure 2
	Figure 2
	no dye					Cy3					Alexa 488					Cy5
	Rg	mean p(Rg)	-CI 95%	+CI 95%		Rg	mean p(Rg)	-CI 95%	+CI 95%		Rg	mean p(Rg)	-CI 95%	+CI 95%		Rg	mean p(Rg)	-CI 95%	+CI 95%
	1.01500	0.00000	0.00000	0.00000		1.01500	0.00000	0.00000	0.00000		1.01500	0.00000	0.00000	0.00000		1.01500	0.00000	0.00000	0.00000
	1.04500	0.00285	0.00000	0.03337		1.04500	0.00000	0.00000	0.00000		1.04500	0.00000	0.00000	0.00000		1.04500	0.00000	0.00000	0.00000
	1.07500	0.03879	0.00000	0.13333		1.07500	0.05977	0.00000	0.16667		1.07500	0.00078	0.00000	0.00000		1.07500	0.05753	0.00000	0.16667
	1.10500	0.31924	0.13333	0.53387		1.10500	2.19517	1.70000	2.73333		1.10500	0.14910	0.03333	0.30000		1.10500	0.70476	0.43333	1.00000
	1.13500	1.02252	0.66733	1.40000		1.13500	3.53821	2.93333	4.16667		1.13500	1.01160	0.66667	1.36667		1.13500	1.62790	1.20000	2.10000
	1.16500	1.93633	1.46667	2.43333		1.16500	2.58946	2.03333	3.16667		1.16500	1.08504	0.73333	1.46667		1.16500	2.56863	2.03333	3.13333
	1.19500	2.24442	1.73507	2.76667		1.19500	1.99172	1.50150	2.50000		1.19500	2.24981	1.73333	2.80000		1.19500	3.54513	2.93333	4.20000
	1.22500	2.44151	1.90190	3.00000		1.22500	3.78413	3.13953	4.43333		1.22500	3.22541	2.63333	3.86667		1.22500	4.02770	3.36667	4.73333
	1.25500	2.25259	1.76667	2.80000		1.25500	3.80780	3.16667	4.46667		1.25500	3.09118	2.50000	3.70000		1.25500	4.07876	3.43333	4.76667
	1.28500	1.89930	1.43333	2.40240		1.28500	3.17200	2.56924	3.77044		1.28500	2.70533	2.13542	3.26667		1.28500	3.26559	2.66667	3.90000
	1.31500	1.52726	1.10000	1.96864		1.31500	2.77675	2.20441	3.36667		1.31500	2.37507	1.86667	2.93333		1.31500	2.95954	2.36667	3.56667
	1.34500	1.45725	1.03437	1.90000		1.34500	1.84339	1.40000	2.33333		1.34500	2.34381	1.83333	2.86954		1.34500	2.86434	2.30000	3.43333
	1.37500	1.39149	1.00000	1.83333		1.37500	1.51500	1.10000	1.96667		1.37500	2.43309	1.90185	2.96667		1.37500	2.52291	2.00000	3.10000
	1.40500	1.31865	0.93333	1.73507		1.40500	1.13063	0.76667	1.53333		1.40500	2.21437	1.70170	2.73333		1.40500	1.58387	1.13333	2.03333
	1.43500	1.35722	0.96667	1.76848		1.43500	0.74426	0.46667	1.06667		1.43500	1.40784	1.00000	1.83333		1.43500	0.73345	0.43333	1.03333
	1.46500	1.32721	0.93427	1.73507		1.46500	0.44628	0.23333	0.70000		1.46500	1.14219	0.80000	1.53333		1.46500	0.34201	0.16667	0.56667
	1.49500	1.20666	0.83333	1.60160		1.49500	0.29514	0.13333	0.50000		1.49500	1.02039	0.66733	1.40000		1.49500	0.22316	0.06667	0.40000
	1.52500	1.08013	0.73333	1.46667		1.52500	0.24043	0.10000	0.43333		1.52500	0.81143	0.50000	1.13333		1.52500	0.19135	0.06667	0.36667
	1.55500	0.95910	0.63333	1.33333		1.55500	0.20985	0.06667	0.40000		1.55500	0.68311	0.40000	1.00000		1.55500	0.19854	0.06667	0.36667
	1.58500	0.88303	0.56667	1.23333		1.58500	0.18813	0.06667	0.36667		1.58500	0.55591	0.30000	0.83333		1.58500	0.19080	0.06667	0.36667
	1.61500	0.78129	0.50000	1.10110		1.61500	0.17376	0.03333	0.33333		1.61500	0.45140	0.23333	0.70000		1.61500	0.18018	0.03333	0.33333
	1.64500	0.69422	0.40040	1.00100		1.64500	0.16617	0.03333	0.33333		1.64500	0.41227	0.20000	0.66667		1.64500	0.14566	0.03333	0.30000
	1.67500	0.66881	0.40000	0.96763		1.67500	0.15984	0.03333	0.33333		1.67500	0.45298	0.23333	0.70000		1.67500	0.13136	0.03333	0.26667
	1.70500	0.66352	0.40000	0.96667		1.70500	0.16047	0.03333	0.30060		1.70500	0.53353	0.30000	0.80000		1.70500	0.12196	0.00000	0.26667
	1.73500	0.66908	0.40000	0.96763		1.73500	0.17214	0.03333	0.33333		1.73500	0.56577	0.33333	0.83417		1.73500	0.11096	0.00000	0.23333
	1.76500	0.63541	0.36667	0.93333		1.76500	0.17860	0.03337	0.33367		1.76500	0.51785	0.26667	0.80000		1.76500	0.09952	0.00000	0.23333
	1.79500	0.58796	0.33333	0.86753		1.79500	0.18112	0.03337	0.33367		1.79500	0.39350	0.20000	0.63333		1.79500	0.09009	0.00000	0.20000
	1.82500	0.53246	0.30000	0.80080		1.82500	0.16082	0.03333	0.30061		1.82500	0.27637	0.10000	0.46713		1.82500	0.08303	0.00000	0.20000
	1.85500	0.45351	0.23333	0.70070		1.85500	0.15199	0.03333	0.30030		1.85500	0.22403	0.06667	0.40000		1.85500	0.08590	0.00000	0.20000
	1.88500	0.37380	0.16683	0.60060		1.88500	0.14720	0.03333	0.30000		1.88500	0.19775	0.06667	0.36667		1.88500	0.08628	0.00000	0.20000
	1.91500	0.31493	0.13333	0.53333		1.91500	0.13751	0.03333	0.30000		1.91500	0.16710	0.03333	0.33333		1.91500	0.08175	0.00000	0.20000
	1.94500	0.27002	0.10000	0.46713		1.94500	0.13054	0.03333	0.26693		1.94500	0.14146	0.03333	0.30000		1.94500	0.07772	0.00000	0.20000
	1.97500	0.24217	0.10000	0.43377		1.97500	0.11452	0.00000	0.23357		1.97500	0.10905	0.00000	0.23333		1.97500	0.06952	0.00000	0.16667
	2.00500	0.21829	0.06667	0.40000		2.00500	0.09678	0.00000	0.23333		2.00500	0.08211	0.00000	0.20000		2.00500	0.05492	0.00000	0.16667
	2.03500	0.20491	0.06667	0.36703		2.03500	0.09018	0.00000	0.20020		2.03500	0.05813	0.00000	0.16667		2.03500	0.05128	0.00000	0.13333
	2.06500	0.18339	0.03337	0.33401		2.06500	0.07883	0.00000	0.20000		2.06500	0.03964	0.00000	0.13333		2.06500	0.04342	0.00000	0.13333
	2.09500	0.17716	0.03337	0.33367		2.09500	0.07558	0.00000	0.20000		2.09500	0.03055	0.00000	0.10000		2.09500	0.03792	0.00000	0.13333
	2.12500	0.16358	0.03333	0.33333		2.12500	0.06835	0.00000	0.16683		2.12500	0.02763	0.00000	0.10000		2.12500	0.03298	0.00000	0.10000
	2.15500	0.14960	0.03333	0.30030		2.15500	0.06121	0.00000	0.16667		2.15500	0.02277	0.00000	0.10000		2.15500	0.02543	0.00000	0.10000
	2.18500	0.13641	0.03333	0.26721		2.18500	0.05622	0.00000	0.16667		2.18500	0.01930	0.00000	0.06673		2.18500	0.01669	0.00000	0.06667
	2.21500	0.11569	0.00000	0.26667		2.21500	0.04751	0.00000	0.13333		2.21500	0.01803	0.00000	0.06673		2.21500	0.01031	0.00000	0.06667
	2.24500	0.09855	0.00000	0.23333		2.24500	0.04382	0.00000	0.13333		2.24500	0.01592	0.00000	0.06667		2.24500	0.00483	0.00000	0.03333
	2.27500	0.08502	0.00000	0.20020		2.27500	0.03802	0.00000	0.13333		2.27500	0.01380	0.00000	0.06667		2.27500	0.00242	0.00000	0.03333
	2.30500	0.06784	0.00000	0.16683		2.30500	0.03139	0.00000	0.10010		2.30500	0.01418	0.00000	0.06667		2.30500	0.00141	0.00000	0.03333
	2.33500	0.05336	0.00000	0.13360		2.33500	0.02724	0.00000	0.10000		2.33500	0.01120	0.00000	0.06667		2.33500	0.00065	0.00000	0.00000
	2.36500	0.04680	0.00000	0.13347		2.36500	0.01960	0.00000	0.06680		2.36500	0.01045	0.00000	0.06667		2.36500	0.00035	0.00000	0.00000
	2.39500	0.03591	0.00000	0.10020		2.39500	0.01417	0.00000	0.06667		2.39500	0.00902	0.00000	0.06667		2.39500	0.00026	0.00000	0.00000
	2.42500	0.02404	0.00000	0.10000		2.42500	0.01019	0.00000	0.06667		2.42500	0.00475	0.00000	0.03337		2.42500	0.00030	0.00000	0.00000
	2.45500	0.01324	0.00000	0.06673		2.45500	0.00700	0.00000	0.03340		2.45500	0.00425	0.00000	0.03333		2.45500	0.00020	0.00000	0.00000
	2.48500	0.00686	0.00000	0.03340		2.48500	0.00444	0.00000	0.03337		2.48500	0.00311	0.00000	0.03333		2.48500	0.00007	0.00000	0.00000

## Sheet: Figure 3
													Raw Data
	Figure 2C												ssDNA/tsDNA-Cy5
		ssDNA/tsDNA-Cy5		ssDNA-Cy3/tsDNA-Cy5		ssDNA-Alexa488/tsDNA-Cy5		Pyranine					223	t=2	t=4	t=6	t=8	t=9	t=10	t=11	t=12		224	t=2	t=4	t=6	t=8	t=9	t=10	t=11	t=12			223		224
	Time (s)	Avg	SD	Avg	SD	Avg	SD	Avg	SD																									Avg	SD	Avg	SD	Avg	SD
	0	0.337537	0.0256701	0.183913	0.0256181	0.408669	0.0274746	1	0.0364418					CircleIntensMean	CircleIntensMean		CircleIntensMean		CircleIntensMean		CircleIntensMean			CircleIntensMean	CircleIntensMean	CircleIntensMean	CircleIntensMean		CircleIntensMean		CircleIntensMean			0.332049	0.0298103	0.343026	0.0417992	0.337537	0.0256701
	10	0.336521	0.0246835	0.194418	0.0269816	0.416036	0.0276292	1.02305	0.0434492					32.909	33.62	34.621	37.859	63.004	117.028	118.268	117.007			35.29	35.086	36.774	54.805	114.814	116.32	116.372	113.995			0.331827	0.0278877	0.341214	0.0407355	0.336521	0.0246835
	20	0.354561	0.0264121	0.220053	0.0305308	0.433477	0.0285921	0.958596	0.0752645					38.03	37.771	40.437	43.319	95.708	125.363	127.091	127.715			43.089	43.561	45.344	49.018	113.832	118.714	120.246	117.999			0.349934	0.030945	0.359189	0.0428112	0.354561	0.0264121
	30	0.40008	0.0327528	0.262742	0.0368501	0.451962	0.0258418	0.708548	0.12281					42.552	43.297	45.119	48.6	100.653	122.404	125.497	125.225			35.948	36.982	37.501	43.099	107.175	114.035	113.843	114.364			0.392818	0.0444336	0.407342	0.0481314	0.40008	0.0327528
	35	0.8279	0.103066	0.302269	0.0436203	0.503326	0.0432508	0.605877	0.0885102					42.858	42.647	44.517	55.185	103.412	125.728	130.363	129.839			38.796	39.54	41.538	46.504	95.839	102.259	102.624	101.398			0.779314	0.135856	0.876486	0.155027	0.8279	0.103066
	40	0.993995	0.0656829	0.539067	0.115305	0.851913	0.0764242	0.536736	0.0747062					41.009	40.768	43.58	47.219	84.979	123.677	126.498	125.821			28.624	29.397	30.896	34.348	70.204	79.317	103.703	102.48			0.989837	0.0466092	0.998154	0.122819	0.993995	0.0656829
	45	1.01242	0.0511327	0.96775	0.0819139	0.965848	0.0464821	0.48529	0.0669007					44.224	43.818	45.653	52.667	110.164	111.212	110.958	107.253			47.175	35.167	36.675	41.027	97.769	119.075	127.456	126.043			1.00793	0.0586675	1.01691	0.0837635	1.01242	0.0511327
	50	1	0.0564544	1	0.081041	0.98929	0.0459824	0.445326	0.0625006					42.743	42.295	45.408	51.315	88.041						36.94	46.673	47.651	43.126	116.934	125.776	122.333	120.424			1	0.0696041	1	0.0889025	1	0.0564544
														43.232	44.079	45.518	49.835	115.543						38.091	36.755	38.4	49.884	86.471	121.436	99.55	95.441
														40.625	40.817	42.578	46.687							40.72	37.273	40.223	46.988	107.307	97.026	111.315	104.635
														35.245	35.865	37.183	41.265							38.209	39.938	42.132	48.571	101.785	111.731	124.39	123.746
														42.706	40.858	45.549	53.83							39.094	39.375	44.725	43.724	66.086	122.197	109.125	109.632
																								44.048	39.415	41.094	47.046	127.337	130.228	131.322	127.265
																								49.52	44.124	41.629	47.146	110.175	104.756	123.072	122.183
																								42.663	43.509	42.2	53.197	139.764	121.246	106.248	104.446
																								38.127	38.659	46.086	53.627	88.32	106.901	106.597	90.09
																										44.787	46.427	70.218	91.359	92.884	104.519
																										40.1	44.655	74.608	108.381	106.041	106.835
																												112.799
													Av	40.5575	40.5305	42.7421	47.9801	95.188	120.902	123.112	122.143			38.3615	38.1588	40.169	45.554	98.0196	111.626	113.723	111.832
													SD	3.64112	3.4063	3.77972	5.42726	16.5938	5.693	7.16585	8.50168			4.67451	4.55555	4.78768	5.38265	17.3371	13.7352	9.36747	9.94218
													Normalized	1	0.999332	1.05386	1.18301	2.34699	2.981	3.0355	3.01161			0.945852	0.940856	0.99042	1.12319	2.4168	2.75229	2.804	2.75738
														0.332049	0.331827	0.349934	0.392818	0.779314	0.989837	1.00793	1			0.343026	0.341214	0.359189	0.407342	0.876486	0.998154	1.01691	1
														0.0298103	0.0278877	0.030945	0.0444336	0.135856	0.0466092	0.0586675	0.0696041			0.0417992	0.0407355	0.0428112	0.0481314	0.155027	0.122819	0.0837635	0.0889025
														0.332049	0.331827	0.349934	0.392818	0.779314	0.989837	1.00793	1			0.343026	0.341214	0.359189	0.407342	0.876486	0.998154	1.01691	1
														0.0298103	0.0278877	0.030945	0.0444336	0.135856	0.0466092	0.0586675	0.0696041			0.0417992	0.0407355	0.0428112	0.0481314	0.155027	0.122819	0.0837635	0.0889025
													ssDNA-Cy3/tsDNA-Cy5
													232	t=2	t=4	t=6	t=8		t=10		t=12	t=14			233	t=2	t=4	t=6	t=8		t=10		t=12		232		233
																																			Avg	SD	Avg	SD	Avg	SD
																																			0.177104	0.0497067	0.190723	0.0124257	0.183913	0.0256181
														CircleIntensMean	CircleIntensMean	CircleIntensMean	CircleIntensMean		CircleIntensMean		CircleIntensMean														0.186577	0.0522606	0.202259	0.0134482	0.194418	0.0269816
														12.737	13.684	14.767	18.037	20.593	26.993	64.352	67.706	70.125				14.141	14.499	17.247	20.104	21.133	29.453	73.421	74.895		0.208462	0.0600057	0.231645	0.011307	0.220053	0.0305308
														17.187	17.694	19.377	22.123	24.549	29.25	72.743	85.522	89.628				13.426	14.085	16.426	20.414	23.621	54.247	70.205	71.739		0.244806	0.0719884	0.280677	0.0157917	0.262742	0.0368501
														13.417	14.255	16.615	18.76	21.135	27.716	67.043	70.248	73.552				14.6	15.863	17.456	21.439	25.35	49.873	74.546	75.995		0.273712	0.0818817	0.330827	0.030105	0.302269	0.0436203
														14.487	14.642	17.24	19.987	23.446	28.457	80.964	81.636	84.185				13.378	14.184	16.285	19.279	23	70.596	85.743	86.409		0.359165	0.114806	0.71897	0.200002	0.539067	0.115305
														2.953	3.032	2.929	2.931	2.744	2.831	79.491	83.743	83.621				14.293	16.049	18.403	22.466	27.01	66.217	81.944	84.054		0.95766	0.115907	0.97784	0.11578	0.96775	0.0819139
														14.725	16.035	18.344	21.395	23.872	32.098	81.362	82.616	84.746				15.529	16.612	18.75	22.694	26.67	45.796	57.702	59.189		1	0.113952	1	0.115263	1	0.081041
														15.455	16.833	17.645	21.35	23.225	29.938	74.523	77.135	80.318				14.924	16.119	17.973	22.096	24.799	53.206	78.293	80.844
														16.285	17.489	19.308	23.152	25.091	32.894	67.467	68.348	65.886				14.793	15.349	17.229	20.958	24.187	77.378	68.153	70.253
														14.81	16.162	18.15	21.335	24.583	30.657	93.477	94.595	93.231				12.715	13.948	16.931	20.522	25.358	41.271
														17.341	17.55	20.2	23.405	26.08	38.696							15.848	16.476	18.599	22.74	29.617
														14.625	14.885	16.718	20.426	22.721	32.825							14.585	14.619	16.884	20.15	23.724
																										15.82	17.297	19.676	22.763	28.913
													AV	14.002	14.751	16.4812	19.3546	21.6399	28.3959	75.7136	79.061	80.588				14.3847	15.2548	17.4712	21.1693	24.9517	54.2263	73.7509	75.4223
													SD	3.92986	4.13178	4.74411	5.69148	6.47365	9.07671	9.16373	9.00918	9.05673				0.937174	1.0143	0.852796	1.19105	2.27059	15.0846	8.73242	8.69337
													Norm	1	1.05349	1.17706	1.38228	1.54549	2.02799	5.40734	5.64641	5.75546				1.02733	1.08947	1.24776	1.51187	1.78201	3.87276	5.26717	5.38653
														0.177104	0.186577	0.208462	0.244806	0.273712	0.359165	0.95766	1	1.01931				0.190723	0.202259	0.231645	0.280677	0.330827	0.71897	0.97784	1
														0.0497067	0.0522606	0.0600057	0.0719884	0.0818817	0.114806	0.115907	0.113952	0.114554				0.0124257	0.0134482	0.011307	0.0157917	0.030105	0.200002	0.11578	0.115263
																										0.190723	0.202259	0.231645	0.280677	0.330827	0.71897	0.97784	1
														0.177104	0.186577	0.208462	0.244806	0.273712	0.359165	0.95766	1	1.01931				0.0124257	0.0134482	0.011307	0.0157917	0.030105	0.200002	0.11578	0.115263
													ssDNA-Alexa488/tsDNA-Cy5
													235	t=2	t=4	t=6	t=8	t=9	t=10	t=11	t=12	t=14		236	t=2	t=4	t=6	t=8	t=9	t=10	t=11	t=12
																																		235		236
																																		Avg	SD	Avg	SD	Avg	SD
																																		0.406493	0.0510769	0.410845	0.0202624	0.408669	0.0274746
														35.779	36.295	38.249	39.904	40.747	51.596	81.715	84.271				32.474	32.009	32.974	34.447	36.992	72.278	76.569	77.277		0.409966	0.0516191	0.422107	0.019722	0.416036	0.0276292
														33.472	34.884	36.164	38.751	40.518	48.772	77.907	80.885				35.642	35.953	37.253	37.614	39.424	79.664	82.675	83.931		0.425845	0.0536341	0.44111	0.0198345	0.433477	0.0285921
														35.358	35.13	36.733	38.585	40.209	65.185	77.808	81.935				30.885	31.598	32.512	34.039	38.81	76.455	80.068	81.553		0.437113	0.045498	0.466811	0.0245178	0.451962	0.0258418
														36.776	38.368	39.992	42.934	44.054	64.177	85.52	89.093				33.582	34.289	35.925	36.762	39.718	85.698	89.085	89.544		0.520386	0.0833864	0.486265	0.0230052	0.503326	0.0432508
														37.069	37.717	39.292	41.448	43	83.024	83.243	93.274				36.009	35.925	38.879	37.555	44.334	81.716	84.969	86.625		0.927732	0.0766888	0.776093	0.132217	0.851913	0.0764242
														38.686	39.988	41.31	43.882	46.279	67.904	89.752	90.122				35.798	37.027	37.463	38.908	42.769	83.089	87.159	88.271		0.96191	0.0763989	0.969786	0.0529675	0.965848	0.0464821
														35.377	35.89	38.079	40.717	42.459	77.857	87.026	90.404				35.408	35.464	37.059	38.113	46.584	82.728	86.795	87.847		0.97858	0.0750768	1	0.053113	0.98929	0.0459824
														35.494	36.303	38.251	41.173	42.505	70.65	87.048	89.703				36.612	35.755	37.298	37.474	54.048	77.157	77.091	80.301
														35.491	36.678	38.375	40.382	41.721	75.98	85.976	86.675				48.499	49.214	51.216	50.21	58.533	85.775	89.073	89.904
														32.441	34.447	35.719	36.655	39.793		90.09	80.007				34.249	35.19	36.933	37.628	40.407	64.015	66.843	68.223
																				78.127					36.884	36.287	36.938	34.064	41.565	80.55	84.134	86.074
																									28.928	29.438	31.432	36.411	54.709	91.011	92.522	94.108
																									34.084	33.843	34.739	37.209	54.117	79.44	81.978	83.571
																									33.988	35.262	35.893	39.748	39.175	85.686	87.756	89.707
																									37.837	37.742	38.424	36.165	46.292
																									33.759	33.871	34.871	39.215
																									37.248		38.379
														35.5943	36.57	38.2164	40.4431	42.1285	67.2383	84.0193	86.6369				35.2173	35.5181	36.8939	37.8701	45.0846	80.3759	83.3369	84.7811
														1.75547	1.70865	1.7184	2.12415	1.9931	11.4549	4.58894	4.60155				4.42514	4.47212	4.6467	3.9418	7.22434	6.64408	6.61896	6.50442
														1.17229	1.20442	1.25865	1.33198	1.38749	2.21448	2.76715	2.85336				1.15987	1.16978	1.21509	1.24724	1.48485	2.64716	2.74468	2.79225
														0.410845	0.422107	0.44111	0.466811	0.486265	0.776093	0.969786	1				0.406493	0.409966	0.425845	0.437113	0.520386	0.927732	0.96191	0.97858
														0.0202624	0.019722	0.0198345	0.0245178	0.0230052	0.132217	0.0529675	0.053113				0.0510769	0.0516191	0.0536341	0.045498	0.0833864	0.0766888	0.0763989	0.0750768
														0.410845	0.422107	0.44111	0.466811	0.486265	0.776093	0.969786	1				0.406493	0.409966	0.425845	0.437113	0.520386	0.927732	0.96191	0.97858
														0.0202624	0.019722	0.0198345	0.0245178	0.0230052	0.132217	0.0529675	0.053113				0.0510769	0.0516191	0.0536341	0.045498	0.0833864	0.0766888	0.0763989	0.0750768
													Pyranine
													t=	I in	SD	I in	SD	I in	SD	I in	SD	I in	SD		Avg	SD		t=	I in	SD		I in normalized	SD
													1	139.053	3.603	133.16	4.985	139.757	3.518	130.944	4.537	129.526	4.077		134.488	4.67832		2	138.604	5.05098		1	0.0364418
													2	143.315	3.479	137.592	5.193	144.403	3.558	133.634	4.404	134.076	4.296		138.604	5.05098		4	141.799	6.02223		1.02305	0.0434492
													3	145.974	3.468	140.773	5.204	147.71	3.655	134.467	4.255	137.958	4.285		141.376	5.50095		6	132.865	10.432		0.958596	0.0752645
													4	146.193	3.426	141.236	5.181	148.684	3.77	133.23	4.23	139.651	4.293		141.799	6.02223		8	98.2076	17.0219		0.708548	0.12281
													5	143.31	3.385	139.191	5.262	146.799	3.665	128.602	3.774	139.893	4.315		139.559	6.83356		9	83.977	12.2679		0.605877	0.0885102
													6	136.315	3.423	133.758	5.173	141.177	3.898	114.845	4.681	138.231	4.215		132.865	10.432		10	74.3938	10.3546		0.536736	0.0747062
													7	112.81	3.681	115.518	5.863	122.806	6.03	91.368	2.997	134.099	4.081		115.32	15.722		11	67.2632	9.27271		0.48529	0.0669007
													8	94.292	2.702	94.692	3.787	100.093	3.598	77.397	2.616	124.564	3.963		98.2076	17.0219		12	61.724	8.66283		0.445326	0.0625006
													9	82.445	2.501	82.243	3.355	85.592	2.978	67.588	2.469	102.017	3.301		83.977	12.2679
													10	73.63	2.356	73.354	3.075	75.417	2.607	60.192	2.32	89.376	2.808		74.3938	10.3546
													11	66.919	2.134	66.435	2.999	67.645	2.51	54.569	2.155	80.748	2.751		67.2632	9.27271
													12	61.439	2.096	61.105	2.779	61.563	2.348	50.027	2.101	74.486	2.684		61.724	8.66283
													13	57.122	2.053	56.539	2.634	56.646	2.188	46.278	1.999	69.728	2.635		57.2626	8.32123
													14	53.123	1.911	52.661	2.541	52.225	2.034	42.945	1.887	65.397	2.548		53.2702	7.98677
													15	49.734	1.864	49.309	2.431	48.472	2	39.987	1.826	61.757	2.426		49.8518	7.76628

## Sheet: Figure 4
	Figure 4
		Average	SD/Error
		I - Reg/SensCy5		II - Reg/SensCy3		III - Reg/SensAtto488		IV - Reg/SensAtto647		V - RegCy3/SensCy5		VI - RegCy3/SensAtto488		VII - RegCy3/SensAtto647		VIII - RegCy5/SensCy3		IX - RegCy5/SensAtto488		X - not needed		XI - RegAlexa488/SensCy5		XII - RegAlexa488/SensCy3		XIII - RegAlexa488/SensAtto647					I						II						III						IV
	Iperi	123.366	21.0722	53.2542	10.2204	61.5982	18.207	93.5405	16.8958	129.74	28.9557	45.2409	6.51067	70.1874	17.088	13.5722	1.67407	22.3025	0.855533	38.5121	5.13957	102.644	21.5592	68.9763	9.57825	65.9584	10.6666
	Iinner	8.18015	1.15947	3.1415	2.52907	5.079	0.225404	15.9538	3.30261	5.45859	3.78543	5.19052	0.687918	5.00937	2.79472	3.61104	0.320639	13.7609	1.04474	26.145	3.67338	7.69302	2.14118	6.49286	2.99591	29.9629	6.32309				I peri	I inner	Ratio	Area			I peri	I inner	Ratio	Area									I peri
	Ratio	15.3682	3.25524	19.5689	5.04724	12.2595	4.27188	6.09856	1.99913	28.0966	10.9591	8.74386	0.782406	16.3019	5.92801	3.77685	0.516003	1.62648	0.0884673	1.47981	0.130953	13.9494	3.27522	11.5905	2.73317	2.26405	0.451475				142.75	9.199	15.518				52.738	2.237	23.578	454.28			38.259	5.335	7.171	432.39			134.18
	Radius	11.2888	1.5795	9.68214	1.03985	12.2701	1.03985	12.352	1.03985	10.6842	1.25837	12.4922	0.787293	10.4966	1.33477	11.469	0.939251	10.9961	1.00213	11.8038	1.16164	10.2688	1.5663	12.9465	1.1216	10.7881	1.19318				107.94	7.632	14.143				58.862	2.432	24.205	487.36			54.54	4.926	11.071	432.39			71.767
	mu	0.161221	0.0397881	0.187975	0.0432195	0.148328	0.0326698	0.147345	0.0324214	0.170344	0.0400223	0.145691	0.0310091	0.173389	0.0415773	0.158688	0.03478	0.165514	0.0368748			0.177236	0.0450456	0.140579	0.0310659	0.168704	0.039044				114.37	8.726	13.107				59.502	2.343	25.4	454.28			51.966	4.894	10.619	487.36			104.88
																															139.61	11.067	12.615				51.655	2.221	23.256	330.37			59.76	5.282	11.315	533.55			110.22
																															140.81	8.071	17.445				59.263	2.468	24.009	310.89			111.8	4.601	24.3	175.78			106.8
																															86.47	8.392	10.304				47.037	16.771	2.805	487.36			62.277	5.135	12.127	469.44			108.59
	epsilon	1.82	0.37																												121.13	7.964	15.211				70.886	2.845	24.912	501.84			61.734	5.287	11.676	477.2			103.61
	Reg_tot	2uM																													96.828	11.037	8.773				67.963	2.492	27.278	487.36			58.777	5.302	11.086	556.3			90.624
	Sens_tot	1.5uM																													143.83	9.133	15.748				59.283	2.553	23.222	477.2			57.811	5.046	11.457	495.81			77.431
																															117.64	7.361	15.98				41.157	2.379	17.298	182.68			54.082	5.112	10.579	579.91			74.157
																															135.07	8.659	15.599	627.3			55.765	3.071	18.156	164.06			66.574	4.949	13.453	562.67			69.393
																															113.32	7.265	15.599	772.92			65.198	2.97	21.95	295.73									90.915
																															108	9.713	11.12	835.65			61.445	2.646	23.222	233.17									92.336
																															132	8.836	14.939	528.9			60.675	2.784	21.791	295.73									81.443
																															93.297	6.443	14.479	278.67			67.619	3.118	21.689	295.73									106.79
																															102.01	11.37	8.972	968.7			51.416	2.4	21.419	240.58									63.236
																															122.95	7.265	16.925	426.01			58.39	2.642	22.101	278.67									75.275
																															143.37	7.878	18.199	510.97			52.155	2.518	20.716	278.67									79.671
																															90.018	9.441	9.535	182.68			42.603	4.42	9.638	240.58									98.664
																															148.27	7.85	18.889	562.67			41.872	2.889	14.491	162.17									91.974
																															84.474	9.489	8.902	164.06			41.025	2.433	16.864	372.42									96.525
																															131.11	8.723	15.03	310.89			49.699	3.242	15.328	255.23									83.808
																															123.33	7.527	16.385	330.37			53.018	2.522	21.018	211.11									97.905
																															90.313	8.356	10.808	189.74			37.155	2.141	17.356	164.06									90.763
																															122.47	7.274	16.838	320.72			46.369	3.144	14.746	204.04									113.86
																															95.205	7.745	12.292	286.77			37.423	2.488	15.043	162.17									79.336
																															135.31	8.05	16.809	568.71			36.771	2.566	14.332	175.78									109.97
																															87.333	6.393	13.66	263.33			59.928	2.658	22.547	211.11									96.06
																															122.05	7.407	16.476	330.37			43.901	2.357	18.627	217.83									80.799
																															148	7.385	20.041	404.64			66.105	2.853	23.174	310.89									102.11
																															129	7.088	18.199	247.47			40.588	2.301	17.637	211.11									65.301
																															137.3	7.109	19.312	269.7			66.669	3.624	18.398	269.7									74.032
																															105.04	7.351	14.288	193.71															97.751
																															130.28	7.579	17.189	477.2															98.431
																															131.41	6.817	19.278	269.7															77.101
																															137.64	8.042	17.114	487.36															126.68
																															158.66	7.818	20.293	310.89															89.79
																															147.75	8.592	17.196	222.14															115.51
																															146.42	7.875	18.593	255.23															94.494
																															148.44	7.335	20.237	366.73															124.85
																															146.78	8.129	18.057	446.87															88.13
																																																	91.567
																																																	76.334
																																																	83.1
																																																	63.154
																																																	96.753
																																																	77.452
																																																	118.55
																																																	52.869
																															I peri	I inner	Ratio	Area
																														Avg	123.366	8.18015	15.3682	400.357	11.2888		53.2542	3.1415	19.5689	294.505	9.68214		61.5982	5.079	12.2595	472.982	12.2701		93.5405
																														SD	21.0722	1.15947	3.25524	198.574	1.5795		10.2204	2.52907	5.04724	112.123	1.03985		18.207	0.225404	4.27188	110.666	0.809867		16.8958
[truncated: 49 more columns]

## Sheet: Figure S1
									tsDNA-Cy5
	Figure S1
								t	0				2.5				5				7.5				10				12.5				15				17.5
									I peri	I in	Ratio		I peri	I in	Ratio		I peri	I in	Ratio		I peri	I in	Ratio		I peri	I in	Ratio		I peri	I in	Ratio		I peri	I in	Ratio
	Time (h)	tsDNA-Cy5		tsDNA-Atto488					134.66	19.083	7.056		49.777	6.248	7.966		36.996	4.585	8.069		31.631	3.568	8.865		25.845	3.239	7.979		21.373	2.764	7.731		18.655	2.487	7.501		18.655	2.487	7.501
	0	6.3543	1.5108	6.4459	0.932				100.12	17.989	5.565		29.293	4.465	6.56		31.219	5.219	5.982		18.36	2.816	6.52		16.371	2.389	6.853		18.135	2.936	6.177		16.97	2.855	5.944		16.97	2.855	5.944
	2.5	6.8119	0.9221	6.1027	0.425				106.57	17.846	5.972		32.629	4.534	7.196		39.861	7.07	5.638		19.658	2.863	6.866		14.98	2.295	6.527		20.993	4.025	5.216		18.701	3.331	5.614		18.701	3.331	5.614
	5	6.7889	0.83	6.0347	0.454				145.6	25.04	5.815		43.789	6.818	6.422		32.512	4.62	7.038		27.826	4.159	6.691		21.707	3.535	6.141		19.916	2.907	6.851		17.997	2.956	6.088		17.997	2.956	6.088
	7.5	6.9356	1.1006	6.0516	0.538				117.97	32.141	3.67		49.196	9.836	5.001		31.053	4.018	7.728		29.433	5.784	5.089		25.229	4.684	5.386		21.235	2.868	7.404		17.802	3.269	5.446		17.802	3.269	5.446
	10	6.8168	0.9043	5.7681	0.511				134.34	21.939	6.124		36.861	5.984	6.16		33.007	4.515	7.31		22.235	3.722	5.973		19.754	3.105	6.362		20.915	3.219	6.497		20.637	3.006	6.865		20.637	3.006	6.865
	12.5	6.5962	0.7189	6.0218	0.416				126.88	21.268	5.966		42.164	6.276	6.718		21.761	3.464	6.283		26.87	3.907	6.877		21.352	3.262	6.545		13.412	2.046	6.554		12.307	1.854	6.637		11.353	1.838	6.177
	15	6.2913	0.6373	5.8534	0.424				156.42	18.39	8.506		40.039	5.177	7.733		27.573	4.486	6.147		26.506	3.409	7.775		22.771	3.122	7.294		13.547	2.08	6.514		11.372	1.819	6.253		15.103	2.384	6.335
	17.5	6.32722	0.670683	6.8201	0.439				164.05	19.266	8.515		43.426	5.751	7.551		23.943	3.468	6.905		28.696	3.696	7.764		26.697	3.231	8.264		16.793	2.615	6.422		15.023	2.395	6.274		12.567	1.802	6.975
								Avg	131.846	21.4402	6.35433		40.7971	6.121	6.81189		30.8806	4.605	6.78889		25.6906	3.76933	6.93556		21.634	3.20689	6.81678		18.4799	2.82889	6.59622		16.6071	2.66356	6.29133		16.6428	2.65867	6.32722
								SD	21.5259	4.63897	1.5108		6.92857	1.60604	0.922144		5.78371	1.08486	0.830005		4.5691	0.875925	1.10061		4.0801	0.690311	0.904345		3.22587	0.594315	0.718909		3.0967	0.561631	0.637279		3.0514	0.568377	0.670683
									tsDNA-Atto488
								t	0				2.5				5				7.5				10				12.5				15				17.5
									I peri	I in	Ratio		I peri	I in	Ratio		I peri	I in	Ratio		I peri	I in	Ratio		I peri	I in	Ratio		I peri	I in	Ratio		I peri	I in	Ratio
									26.514	4.728	5.608		24.225	3.837	6.314		25.592	4.083	6.268		19.869	3.151	6.306		22.507	3.801	5.921		22.957	3.79	6.057		18.098	3.26	5.551		24.679	3.346	7.375
									26.08	4.871	5.354		21.574	3.623	5.955		22.353	3.778	5.916		20.668	3.755	5.504		20.669	4.013	5.151		20.481	3.707	5.525		19.163	3.552	5.395		24.204	3.507	6.902
									30.96	4.075	7.598		20.265	3.204	6.325		20.879	3.267	6.391		26.771	3.933	6.808		24.068	4.116	5.848		21.503	3.597	5.978		24.694	3.8	6.499		27.158	3.923	6.922
									33.695	4.212	8.001		23.052	3.859	5.974		18.416	3.254	5.66		25.736	4.159	6.188		19.652	3.134	6.27		25.795	4.087	6.311		21.798	3.591	6.07		21.835	3.022	7.225
									28.969	4.924	5.883		26.861	4.062	6.612		23.072	3.753	6.147		19.376	3.777	5.13		19.838	3.6	5.511		20.665	3.815	5.417		17.891	3.165	5.653		21.922	3.01	7.283
									29.476	4.272	6.9		26.35	4.005	6.579		20.616	3.853	5.351		18.999	3.302	5.754		19.472	3.943	4.939		20.7	3.259	6.352		23.252	3.866	6.015		22.276	3.688	6.041
									31.548	4.73	6.67		19.833	3.767	5.265		22.13	3.517	6.293		23.206	3.593	6.459		22.076	3.437	6.424		23.902	3.935	6.075		22.175	3.86	5.744		25.277	3.887	6.504
									29.916	5.354	5.588		22.198	3.611	6.147		26.404	3.91	6.753		23.161	3.981	5.818		18.568	3.307	5.615		17.494	3.041	5.753		24.984	3.891	6.421		20.979	3.206	6.544
									26.955	4.205	6.411		19.307	3.356	5.753		21.904	3.959	5.533		21.865	3.365	6.497		23.077	3.702	6.234		23.491	3.491	6.728		19.867	3.725	5.333		23.795	3.614	6.585
								Avg	29.3459	4.59678	6.44589	#DIV/0!	22.6294	3.70267	6.10267	#DIV/0!	22.374	3.70822	6.03467	#DIV/0!	22.1834	3.66844	6.05156	#DIV/0!	21.103	3.67256	5.76811	#DIV/0!	21.8876	3.63578	6.02178	#DIV/0!	21.3247	3.63444	5.85344	#DIV/0!	23.5694	3.467	6.82011
								SD	2.53119	0.428646	0.9321	#DIV/0!	2.74368	0.285207	0.424954	#DIV/0!	2.45855	0.297796	0.454189	#DIV/0!	2.77139	0.340478	0.537607	#DIV/0!	1.89031	0.333068	0.510722	#DIV/0!	2.4335	0.330208	0.415665	#DIV/0!	2.70194	0.26814	0.423751	#DIV/0!	1.98695	0.343879	0.438982

## Sheet: Figure S4
	ssDNA-Cy3/tsDNA-Cy5
	2706	Middle		5 to 8		8 to 5
	pH	Avg	SD	Avg	SD	Avg	SD
	5.6					6.67321	0.471071
	5	1.17026	0.0518855	1.13295	0.0320529
	6	1.69375	0.366648	1.81392	0.62437	8.28719	1.82024
	6.5	4.66915	1.69675	3.37277	1.48576	13.5444	2.43072
	7	13.8356	3.61993	13.5866	2.50178	14.3093	2.0045
	8	15.8301	2.18625	13.4031	1.42573	14.7407	3.95676
	ssDNA-Cy3/tsDNA-Atto488
	3006	Middle		5 to 8		8 to 5
	pH	Avg	SD	Avg	SD	Avg	SD
	5.6					2.28888	0.267192
	5	1.20582	0.0187931	1.133	0.0133866
	6	1.34789	0.0548159	1.17552	0.0471042	2.76738	0.276384
	6.5	2.54575	0.300061	2.93635	0.346707	2.95537	0.304184
	7	3.63244	0.435353	4.20257	0.44329	3.33619	0.500179
	8	3.30743	0.466702	3.57203	0.373069	3.63218	0.596808
	ssDNA-Alexa488/tsDNA-Cy5
	0107	Middle		5 to 8		8 to 5
	pH	Avg	SD	Avg	SD	Avg	SD
	5.6					12.1094	3.04107
	5	1.0535	0.00607653	1.05354	0.0335746
	6	2.66358	0.356499	2.22343	0.24418	11.509	2.58408
	6.5	4.2831	0.875559	4.39721	0.579614	13.9267	1.3063
	7	9.45504	1.93639	8.78197	1.49131	12.6398	1.44188
	8	13.8	2.42389	15.1264	1.09704	13.5923	1.76239

## Sheet: Figure S5
	Figure S5
	Time (s)	tsDNACy5		tsDNA-Atto647
		Avg	SD	Avg	SD
	0	8.42431	1.63887	2.5666	0.242561
	12.5	8.54677	1.5752	2.57865	0.229116
	25	8.23058	1.53165	2.55615	0.237233
	27.5	7.80696	1.57342	2.47305	0.214696
	30	8.55158	0.613964	2.47645	0.213802
	32.5	7.12119	1.67925	2.41775	0.255829
	35	5.97079	2.12053	2.4006	0.244448
	37.5	3.62292	2.0497	2.03235	0.338945
	40	1.77526	0.78799	1.583	0.421163
	42.5	1.19339	0.0622676	1.2525	0.190846
	55	1.17061	0.0497089	1.15765	0.0184524
